# Supplementary material for: Staphylococcus aureus Tetracycline Resistance and Co-resistance in a Doxycycline Postexposure Prophylaxis–Eligible Population
Source: J Infect Dis. 2024 Dec 24;231(4):e708–12. doi: 10.1093/infdis/jiae634 (PMC11998573; doi:10.1093/infdis/jiae634)
Supplement: jiae634_Supplementary_Data [file jiae634_supplementary_data.zip]

Archive with 4 entries (4 files):
- 1_6_25_Supplement_Final_Clean.docx
- suppfig2a_icr_edited.tif
- suppfig2b_edited.tif
- suppfig_1_edited.tif
